# Supplementary material for: Analytical Performance Validation of Next-Generation Sequencing Based Clinical Microbiology Assays Using a K-mer Analysis Workflow
Source: Front Microbiol. 2020 Aug 5;11:1883. doi: 10.3389/fmicb.2020.01883 (PMC7422695; doi:10.3389/fmicb.2020.01883)
Supplement: Supplementary file 5 [file Table_1.XLSX]

## Sheet: Table S1
Supplementary Table 1. Accuracy of the platform determined by the proximity of agreement between variant calling of the validation sequences and the reference sequence
	alignment based variant calling bwa-mem (minimap2)							k-mer based variant calling
Sample	Total # of SNP difference with the reference	# of sequencing errors (SNP is supported only by 4 or less validation replicates)	# of true SNP (supported by all 5 replicates)	Genome length reference sequence [bp]	Genome length validation sequence [bp]	Reference genome covered [%]	agreement with reference [%]	Total # of SNP difference with the reference	# of sequencing errors (SNP is supported only by 4 or less validation replicates)	# of true SNP (supported by all 5 replicates)	Genome length reference sequence [bp]	Genome length validation sequence [bp]	Reference genome covered [%]	Agreement with reference [%]	Calculation
ID244	195 (209)	45 (41)	150 (168)	4054246	4,049,983 (4,052,302)	99.89 (99.95)	100.00 (100.00)	267	26	241	4,054,246	3,972,677	97.9881	99.9939
ID245	12 (13)	0 (1)	12 (12)	6839777	6,839,777 (6,839,777)	100.00 (100.00)	100.00 (100.00)	24	13	11	6,839,777	6,912,008	100	99.9998
ID246	1 (1)	0 (0)	1 (1)	5513818	5,513,818 (5,513,818)	100.00 (100.00)	100.00 (100.00)	18	15	3	5,513,818	5,467,664	99.1629	99.9999
ID247	3 (3)	0 (0)	3 (3)	2825116	2,825,116 (2,825,116)	100.00 (100.00)	100.00 (100.00)	3	0	3	2,825,116	2,789,507	98.7396	99.9999
ID248	3 (3)	0 (0)	3 (3)	5150558	5,150,558 (5,150,558)	100.00 (100.00)	100.00 (100.00)	5	0	5	5,150,558	5,083,984	98.7074	99.9999
ID249	36 (20)	3 (2)	33 (18)	3151405	3,151,405 (3,151,405)	100.00 (100.00)	100.00 (100.00)	553	3	550	3,151,405	3,005,586	95.3729	99.9817
ID250	0 (0)	0 (0)	0 (0)	4845343	4,843,980 (4,843,820)	99.97 (99.97)	100.00 (100.00)	49	0	49	4,845,343	4,767,022	98.3836	99.999
						Average:	100.00 (100.00)						Average:	99.9963

## Sheet: Table S2-S6
Supplementary Table 2. Accuracy of alignment based 16S rRNA and k-mer based taxonomic identification assays determined by the agreement between the validation sequences and the reference sequence
	alignment based 16S rRNA identification			k-mer based taxonomic identification (summarized for Kraken 2 and KrakenUniq)
sample	reference strain 16S ID	Test sample 16S ID	Accuracy [%]	reference strain taxonomic classification	Test sample taxonomic classification	Accuracy [%]
ID244	Acinetobacter baumannii	Acinetobacter baumannii	100	Acinetobacter baumannii	Acinetobacter baumannii	100
ID245	Pseudomonas aeruginosa	Pseudomonas aeruginosa		Pseudomonas aeruginosa	Pseudomonas aeruginosa
ID246	Klebsiella pneumoniae	Klebsiella pneumoniae		Klebsiella quasipneumoniae	Klebsiella quasipneumoniae
ID247	Staphylococcus aureus	Staphylococcus aureus		Staphylococcus aureus	Staphylococcus aureus
ID248	Escherichia coli	Escherichia coli		Escherichia coli	Escherichia coli
ID249	Enterococcus faecium	Enterococcus faecium		Enterococcus faecium	Enterococcus faecium
ID250	Enterobacter cloacae	Enterobacter cloacae		Enterobacter hormaechei	Enterobacter hormaechei
Supplementary Table 3. Accuracy of alignment and k-mer based MLST for bacterial typing determined by the agreement between the validation sequences and the reference sequence
		alignment based MLST				k-mer based MLST (summarized for MentaLiST and CGE MLST)
Sample	reference strain ID	Reference strain ST	Test sample ST	MLST # of allele total/ # of allele different	Accuracy [%]	Reference strain ST	Test sample ST	MLST # of allele total/ # of allele different	Accuracy [%]
ID244	Acinetobacter baumannii	ST1	ST1	7/0	100	ST1	ST1	7/0	100
ID245	Pseudomonas aeruginosa	ST155	ST155	7/0		ST155	ST155	7/0
ID246	Klebsiella quasipneumoniae	ST489	ST489	7/0		ST489	ST489	7/0
ID247	Staphylococcus aureus	ST130	ST130	7/0		ST130	ST130	7/0
ID248	Escherichia coli	ST33	ST33	8/0		ST33	ST33	8/0
ID249	Enterococcus faecium	ST17	ST17	7/0		ST17	ST17	7/0
ID250	Enterobacter cloacae	ST278	ST278	7/0		ST278	ST278	7/0
Supplementary Table 4. Accuracy of alignment and k-mer based rMLST for bacterial typing determined by the agreement between the validation sequences and the reference sequence
		alignment based rMLST				k-mer based rMLST
Sample	reference strain ID	Reference strain rST	Test sample rST	rST # of allele total/ # of allele different	Accuracy [%]	Reference strain rST	Test sample rST	rST # of allele total/ # of allele different	Accuracy [%]
ID244	Acinetobacter baumannii	rST8954	rST8954	54/0	100	rST8954	rST8954	53/0	100
ID245	Pseudomonas aeruginosa	rST20748	rST20748	55/0		rST20748	rST20748	53/0
ID246	Klebsiella quasipneumoniae	rST19205	rST19205	55/0		rST19205	rST19205	53/0
ID247	Staphylococcus aureus	rSTnew	rSTnew	55/0		rSTnew	rSTnew	53/0
ID248	Escherichia coli	rST2194	rST2194	55/0		rST2194	rST2194	53/0
ID249	Enterococcus faecium	rST18445	rST18445	58/0		rST18445	rST18445	53/0
ID250	Enterobacter hormaechei	rST71024	rST71024	55/0		rST71024	rST71024	53/0
Supplementary Table 5. Accuracy of alignment and k-mer based AMR marker detection assays determined by the agreement between the validation sequences and the reference sequence
			alignment based						k-mer based
Sample	# AMR markers reference strain	# number of query sequences	# AMR markers validation sample	# of AMR markers identified correctly	# of different AMR markers identified between the reference and the validation sequence	# of true negative ARESdb AMR markers	# of different AMR markers identified between the total number of markers and the correctly identified markers in the validation sequence	Accuracy [%]	# AMR markers validation sample	# of AMR markers identified correctly	# of different AMR markers identified between the reference and the validation sequence	# of true negative ARESdb AMR markers	# of different AMR markers identified between the total number of markers and the correctly identified markers in the validation sequence	Accuracy
ID244	191	3733	178	178	13	3542	0	0.996518	180	179	12	3541	1	0.996518
ID245	86	6246	87	86	0	6159	1	0.99984	87	86	0	6159	1	0.99984
ID246	357	5126	348	345	12	4766	3	0.997074	350	346	11	4765	4	0.997074
ID247	116	2566	115	115	1	2450	0	0.99961	115	115	1	2450	0	0.99961
ID248	333	4684	334	332	1	4349	2	0.99936	334	331	2	4348	3	0.998933
ID249	19	2924	17	17	2	2905	0	0.999316	17	17	2	2905	0	0.999316
ID250	301	4456	266	265	36	4154	1	0.991697	266	266	35	4155	0	0.992145
							Average:	0.997631					Average:	0.997634
Supplementary Table 6. Accuracy of alignment and k-mer based genotyping assays determined by the agreement between validation trees and reference trees
				alignment based genotyping (summarized for MAUVE/RAxML and Snippy)		k-mer based genotyping
Sample	Species	reference sequences	Additional references used for comparison	Clustering of reference tree was replicated for all validation samples (true/negative)	Accuracy =Tree similarity [%]	Clustering of reference tree was replicated for all validation samples (true/negative)	Accuracy =Tree similarity [%]
ID244	Acinetobacter baumannii	ATCC BAA-1605	NZ_APRG00000000.1; NC_011586.2; AP022836.1; NZ_CP027611.1	TRUE	100	TRUE	100
ID247	Staphylococcus aureus	ATCC BAA-2312	CP020019.1; NZ_CP040229.1; JABMHS000000000.1; NZ_CP044106.1	TRUE	100	TRUE	100
ID248	Escherichia coli	ATCC 35218	DABDRI000000000.1; NZ_CP018970.1; NZ_AGSE00000000.1; NZ_CP027390.1	TRUE	100	TRUE	100

## Sheet: Table S7
Supplementary Table 7. Precision of quality metrics among all replicates
Sample	Raw read pairs	Raw read mean length	Raw read mean quality	Raw read Q30 bases [%]	Filtered read pairs	Filtered read pairs mean length	Filtered read pairs mean quality	Filtered forward-only read count	Filtered forward-only read mean length	Filtered forward-only read mean quality	Filtered reverse-only read count	Filtered reverse-only read mean length	Filtered reverse-only read mean quality	Average depth of coverage of genome	Reference genome covered [%]	Uniformity of coverage at 10x (Percent of positions with coverage ≥10x) [%]	Uniformity of coverage at 5x [%]	Size of de novo assembled genome	L50 value of de novo assembled genome	N50 value of de novo assembled genome	# Contigs in de novo assembled genome	Genome completeness [%]	Genome duplication [%]	PhiX error rate [%]	Bases with quality score >Q30 for the run [%]	Cluster density for the run (K/mm2)	Clusters passing filter of the run [%]
244-1AI	4813186	150	34.3278	82.2891	4421020	145.53	34.4482	355322	136.862	33.4322	24124	105.707	33.4322	328.514	99.8949	99.7798	99.8151	3972677	6	243199	79	100	0	1.01	95.03	187	93.65
244-1AII	8709782	150	34.471	83.6339	8322306	145.92	34.5631	325500	134.686	33.3015	45567	111.192	33.3015	616.173	99.9029	99.7912	99.828	3974895	6	243199	86	100	0	1.01	95.03	187	93.65
244-1AIII	5114087	150	34.3744	82.7252	4771834	145.494	34.4682	303907	137.54	33.6673	27851	109.884	33.6673	355.93	99.8936	99.7779	99.8161	3975049	6	242735	91	100	0	1.01	95.03	187	93.65
244-2B	1813564	150	35.7737	95.0622	1768555	148.942	35.7949	43804	139.964	35.1468	1142	120.821	35.1468	127.471	99.8376	99.7342	99.7597	3975302	7	242792	102	100	0	1.25	95.43	1154	93.22
244-3C	3174842	150	34.1046	80.3745	2993018	144.789	34.2179	156579	133.038	32.8465	18005	107.276	32.8465	218.567	99.8628	99.7426	99.774	3985461	6	243401	131	100	0	0.45	93.51	825	91.99
Average	4.72509e+06	150	34.6103	84.817	4.45535e+06	146.135	34.6985	237022	136.418	33.6789	23337.8	110.976	33.6789	329.331	99.8783	99.7651	99.7986	3.97668e+06	6.2	243065	97.8	100	0	0.946	94.806	508	93.232
Median	4813186	150	34.3744	82.7252	4421020	145.53	34.4682	303907	136.862	33.4322	24124	109.884	33.4322	328.514	99.8936	99.7779	99.8151	3975049	6	243199	91	100	0	1.01	95.03	187	93.65
245-1AI	5042198	150	34.1045	78.0938	4452064	140.376	34.2711	515730	132.063	33.4229	53048	111.653	33.4229	186.128	100	99.9999	100	6912008	6	392620	514	100	0	1.01	95.03	187	93.65
245-1AII	7713957	150	34.1598	78.5291	7230643	140.497	34.3025	374789	127.768	32.9628	86491	116.604	32.9628	286.436	100	100	100	7207461	7	352699	1397	100	0	1.01	95.03	187	93.65
245-1AIII	6844266	150	34.1863	78.848	6342101	140.44	34.3149	402345	132.214	33.5057	81801	120.844	33.5057	261.865	100	100	100	7031912	8	270515	886	100	0	1.01	95.03	187	93.65
245-2B	2351541	150	35.1006	89.3496	2263480	144.588	35.2648	64527	124.761	32.1799	19418	102.609	32.1799	96.017	100	100	100	6782727	8	303831	117	100	0	1.25	95.43	1154	93.22
245-3C	2770353	150	36.1302	94.0486	2698918	147.175	36.2156	60995	133.204	33.763	8584	103.883	33.763	116.139	100	100	100	6776503	8	303577	124	100	0	0.45	93.51	825	91.99
Average	4944463	150	34.7363	83.7738	4.59744e+06	142.615	34.8738	283677	130.002	33.1669	49868.4	111.119	33.1669	189.317	100	100	100	6.94212e+06	7.4	324648	607.6	100	0	0.946	94.806	508	93.232
Median	5042198	150	34.1863	78.848	4452064	140.497	34.3149	374789	132.063	33.4229	53048	111.653	33.4229	186.128	100	100	100	6912008	8	303831	514	100	0	1.01	95.03	187	93.65
246-1AI	4400529	150	34.1091	79.0156	4025902	142.057	34.25	321484	131.98	33.2312	37921	111.487	33.2312	214.183	100	100	100	5467664	6	348455	79	98	0	1.01	95.03	187	93.65
246-1AII	7431386	150	34.2269	80.0297	7070309	142.46	34.3447	277386	129.036	32.9285	67296	116.653	32.9285	374.113	100	100	100	5474217	6	348807	113	98	0	1.01	95.03	187	93.65
246-1AIII	7185744	150	34.2391	80.2128	6723787	142.461	34.355	379618	132.648	33.416	65747	117.731	33.416	359.166	100	100	100	5470760	6	348572	92	98	0	1.01	95.03	187	93.65
246-2B	2046133	150	35.259	91.2468	1991038	145.975	35.3757	41688	129.687	32.2079	11632	106.319	32.2079	104.547	100	100	100	5521371	6	302331	291	98	0	1.25	95.43	1154	93.22
246-3C	2586009	150	36.2593	95.094	2532315	147.824	36.3206	47141	136.101	34.1185	5645	107.02	34.1185	134.185	100	100	100	5516811	6	289478	283	98	0	0.45	93.51	825	91.99
Average	4.72996e+06	150	34.8187	85.1198	4.46867e+06	144.155	34.9292	213463	131.891	33.1804	37648.2	111.842	33.1804	237.239	100	100	100	5.49016e+06	6	327529	171.6	98	0	0.946	94.806	508	93.232
Median	4400529	150	34.2391	80.2128	4025902	142.461	34.355	277386	131.98	33.2312	37921	111.487	33.2312	214.183	100	100	100	5474217	6	348455	113	98	0	1.01	95.03	187	93.65
247-1AI	6248426	150	34.5961	84.4264	5672416	146.319	34.6842	534412	139.924	34.1286	27710	111.187	34.1286	606.988	100	100	100	2789507	5	208199	45	100	0	1.01	95.03	187	93.65
247-1AII	5941191	150	34.451	83.1469	5691704	146.205	34.5377	213884	134.446	33.1388	25962	108.6	33.1388	598.996	100	100	100	2788608	2	336217	43	100	0	1.01	95.03	187	93.65
247-1AIII	5264587	150	34.4699	83.3282	4965073	146.164	34.5522	266686	138.14	33.674	24238	109.956	33.674	527.245	100	100	100	2789313	4	208199	48	100	0	1.01	95.03	187	93.65
247-2B	1394851	150	35.7613	95.5215	1385997	149.349	35.7673	8476	137.09	35.2008	363	138.394	35.2008	147.274	100	100	100	2790245	4	236844	43	100	0	1.25	95.43	1154	93.22
247-3C	1280142	150	36.6817	97.7419	1267776	149.67	36.6849	12234	142.942	36.4494	124	133.073	36.4494	134.865	100	100	100	2791538	4	236844	49	100	0	0.45	93.51	825	91.99
Average	4.02584e+06	150	35.192	88.833	3.79659e+06	147.541	35.2453	207138	138.508	34.5183	15679.4	120.242	34.5183	403.074	100	100	100	2.78984e+06	3.8	245261	45.6	100	0	0.946	94.806	508	93.232
Median	5264587	150	34.5961	84.4264	4965073	146.319	34.6842	213884	138.14	34.1286	24238	111.187	34.1286	527.245	100	100	100	2789507	4	236844	45	100	0	1.01	95.03	187	93.65
248-1AI	5644576	150	34.1931	80.593	5252723	144.172	34.3379	338481	131.298	32.8445	36340	106.33	32.8445	299.278	100	100	100	5083984	6	283252	65	100	0	1.01	95.03	187	93.65
248-1AII	7812609	150	34.2357	80.9735	7437165	144.085	34.3492	303113	130.781	32.8428	55113	112.162	32.8428	425.758	100	100	100	5083330	5	363299	61	100	0	1.01	95.03	187	93.65
248-1AIII	6834797	150	34.2701	81.327	6425780	144.105	34.381	342770	134.078	33.3264	50460	113.502	33.3264	370.547	100	100	100	5084793	5	287027	62	100	0	1.01	95.03	187	93.65
248-2B	2062698	150	35.3725	92.6692	2025134	147.092	35.4302	30160	135.264	33.434	6850	119.366	33.434	116.462	100	100	100	5083400	8	224272	93	100	0	1.25	95.43	1154	93.22
248-3C	2131115	150	36.3476	95.8342	2088097	148.377	36.3809	39932	140.232	35.2549	2831	117.126	35.2549	120.431	100	100	100	5085607	7	204878	96	100	0	0.45	93.51	825	91.99
Average	4897159	150	34.8838	86.2794	4.64578e+06	145.566	34.9758	210891	134.331	33.5405	30318.8	113.697	33.5405	266.495	100	100	100	5.08422e+06	6.2	272546	75.4	100	0	0.946	94.806	508	93.232
Median	5644576	150	34.2701	81.327	5252723	144.172	34.381	303113	134.078	33.3264	36340	113.502	33.3264	299.278	100	100	100	5083984	6	283252	65	100	0	1.01	95.03	187	93.65
249-1AI	3947707	150	34.3446	82.1405	3713371	145.248	34.4523	205325	134.567	33.2275	20400	107.662	33.2275	360.719	100	99.999	100	3005586	14	61345	174	100	0	1.01	95.03	187	93.65
249-1AII	4311460	150	34.3676	82.3368	4096333	145.296	34.4643	183257	134.044	33.2369	23425	109.591	33.2369	398.993	100	99.9986	99.9999	3004733	15	60852	172	100	0	1.01	95.03	187	93.65
249-1AIII	5857145	150	34.4133	82.834	5554438	145.381	34.5047	257551	135.912	33.4939	34226	111.502	33.4939	543.222	100	99.9999	100	3005710	15	60852	179	100	0	1.01	95.03	187	93.65
249-2B	1898010	150	35.6464	95.0375	1876727	149.005	35.6555	20161	144.26	35.2787	1090	129.935	35.2787	183.983	100	99.9939	99.9985	3006528	14	60852	183	100	0	1.01	95.03	1087	93.65
249-3C	1058610	150	36.585	97.5399	1052364	149.535	36.5907	6043	142.744	35.8913	199	126.97	35.8913	103.877	99.9998	99.9845	99.9957	3005830	14	60852	188	100	0	0.45	93.51	825	91.99
Average	3.41459e+06	150	35.0714	87.9777	3.25865e+06	146.893	35.1335	134467	138.305	34.2257	15868	117.132	34.2257	318.159	100	99.9952	99.9988	3.00568e+06	14.4	60950.6	179.2	100	0	0.898	94.726	494.6	93.318
Median	3947707	150	34.4133	82.834	3713371	145.381	34.5047	183257	135.912	33.4939	20400	111.502	33.4939	360.719	100	99.9986	99.9999	3005710	14	60852	179	100	0	1.01	95.03	187	93.65
250-1AI	5931774	150	34.2237	80.5418	5477947	143.62	34.3742	391640	132.036	33.03	42862	108.853	33.03	333.737	99.9719	99.9251	99.9415	4767022	10	146446	80	99.3	0	1.01	95.03	187	93.65
250-1AII	7179657	150	34.1717	80.0791	6839332	143.194	34.2972	265392	127.574	32.5658	57257	112.28	32.5658	414.437	99.9722	99.9352	99.9508	4768143	10	179705	81	99.3	0	1.01	95.03	187	93.65
250-1AIII	9264425	150	34.2355	80.6648	8789327	143.371	34.3523	376374	131.598	33.036	77374	115.37	33.036	537.032	99.9757	99.9365	99.9529	4769322	10	146446	87	99.3	0	1.01	95.03	187	93.65
250-2B	899098	150	35.3624	92.2053	878338	146.682	35.4494	16443	134.598	32.7552	3836	109.025	32.7552	53.6484	99.9414	99.7924	99.8545	4773917	10	146695	101	99.3	0	1.25	95.43	1154	93.22
250-3C	2002129	150	36.2868	95.4604	1969036	148.065	36.3287	29219	138.772	34.5536	3540	115.871	34.5536	121.434	99.9469	99.8722	99.9031	4768273	10	161953	84	99.3	0	0.45	93.51	825	91.99
Average	5.05542e+06	150	34.856	85.7903	4790796	144.986	34.9604	215814	132.916	33.1881	36973.8	112.28	33.1881	292.058	99.9616	99.8923	99.9206	4.76934e+06	10	156249	86.6	99.3	0	0.946	94.806	508	93.232
Median	5931774	150	34.2355	80.6648	5477947	143.62	34.3742	265392	132.036	33.03	42862	112.28	33.03	333.737	99.9719	99.9251	99.9415	4768273	10	146695	84	99.3	0	1.01	95.03	187	93.65

## Sheet: Table S8-S12
Supplementary Table 8. Repeatability and reproducibility of alignment based variant calling per replicate and per base pair
		alignment based variant calling bwa-mem (minimap2)				k-mer based variant calling
Sample	Genome size of reference [bp]	Avereage within-run length of covered genome [bp]	Avereage between-run length of covered genome [bp]	Average Repeatability per base pair [%]	Average Reproducibility per base pair [%]	Avereage within-run length of covered genome [bp]	Avereage between-run length of covered genome [bp]	Average Repeatability per base pair [%]	Average Reproducibility per base pair [%]
ID244	4,054,246	4,050,076 (4,052,837)	4,049,314 (4,052,680)	99.98 (99.99)	99.98 (99.99)	3,974,207	3,976,676	98.35	99.41
ID245	6,839,777	6,839,777 (6,839,777)	6,839,777 (6,839,777)			7,050,460	6,942,122
ID246	5,513,818	5,513,818 (5,513,818)	5,513,818 (5,513,818)			5,470,880	5,490,164
ID247	2,825,116	2,825,116 (2,825,116)	2,825,116 (2,825,116)			2,789,142	2,789,842
ID248	5,150,558	5,150,558 (5,150,558)	5,150,558 (5,150,558)			5,084,035	5,084,222
ID249	3,151,405	3,151,405 (3,151,405)	3,151,405 (3,151,405)			3,005,343	3,005,677
ID250	4,845,343	4,844,048 (4,843,892)	4,843,483 (4,843,394)			4,768,162	4,769,335
Supplementary Table 9. Repeatability and reproducibility of alignment based 16S rRNA and k-mer based taxonomic identification assays determined by the agreement of within-/between-run replicates
	alignment based 16S rRNA identification								k-mer based taxonomic identification (summarized for Kraken 2 and KrakenUniq)
Sample	consenesus ID	# of within-run replicates in agreement	# of differing ID results for within run replicates	# of between-run replicates in agreement	# of differing ID results for between-run replicates	alternative ID results or unidentified	Repeatability [%]	Reproducibility [%]	consenesus ID	# of within-run replicates in agreement	# of differing ID results for within run replicates	# of between-run replicates in agreement	# of differing ID results for between-run replicates	alternative ID results or unidentified	Repeatability [%]	Reproducibility [%]
ID244	Acinetobacter baumannii	3	0	3	0	none	100	100	Acinetobacter baumannii	3	0	3	0	none	100	100
ID245	Pseudomonas aeruginosa	3	0	3	0	none			Pseudomonas aeruginosa	3	0	3	0	none
ID246	Klebsiella pneumoniae	3	0	3	0	none			Klebsiella quasipneumoniae	3	0	3	0	none
ID247	Staphylococcus aureus	3	0	3	0	none			Staphylococcus aureus	3	0	3	0	none
ID248	Escherichia coli	3	0	3	0	none			Escherichia coli	3	0	3	0	none
ID249	Enterococcus faecium	3	0	3	0	none			Enterococcus faecium	3	0	3	0	none
ID250	Enterobacter cloacae	3	0	3	0	none			Enterobacter hormaechei	3	0	3	0	none
	Total:	21	0	21	0				Total	21	0	21	0
Supplementary Table 10. Repeatability and reproducibility of alignment and k-mer based MLST for bacterial typing determined by the agreement of within-/ between-run replicates
		alignment based MLST									k-mer based MLST (summarized for MentaLiST and CGE MLST)
sample	reference ST / species	consensus ST / species	alternative ST detected or unidentified ST	# of alleles per replicate	Total # alleles analyzed for within-run replicates	# of alleles difference for within run replicates	Total # alleles analyzed for between run replicates	# of alleles difference for between-run replicates	Repeatability [%]	Reproducibility [%]	consensus ST / species	alternative ST detected or unidentified ST	# of alleles per replicate	Total # alleles analyzed for within-run replicates	# of alleles difference for within run replicates	Total # alleles analyzed for between run replicates	# of alleles difference for between-run replicates	Repeatability [%]	Reproducibility [%]
ID244	ST1 / Acinetobacter baumannii	ST1 / Acinetobacter baumannii	no	7	21	0	21	0	100	100	ST1 / Acinetobacter baumannii	no	7	21	0	21	0	100	100
ID245	ST155 / Pseudomonas aeruginosa	ST155 / Pseudomonas aeruginosa	no	7	21	0	21	0			ST155 / Pseudomonas aeruginosa	no	7	21	0	21	0
ID246	ST489 / Klebsiella pneumoniae	ST489 / Klebsiella pneumoniae	no	7	21	0	21	0			ST489 / Klebsiella pneumoniae	no	7	21	0	21	0
ID247	ST130 / Staphylococcus aureus	ST130 / Staphylococcus aureus	no	7	21	0	21	0			ST130 / Staphylococcus aureus	no	7	21	0	21	0
ID248	ST33 / Escherichia coli	ST33 / Escherichia coli	no	8	24	0	24	0			ST33 / Escherichia coli	no	8	24	0	24	0
ID249	ST17 / Enterococcus faecium	ST17 / Enterococcus faecium	no	7	21	0	21	0			ST17 / Enterococcus faecium	no	7	21	0	21	0
ID250	ST278 / Enterobacter cloacae	ST278 / Enterobacter cloacae	no	7	21	0	21	0			ST278 / Enterobacter cloacae	no	7	21	0	21	0
				Total:	150	0	150	0					Total:	150	0	150	0
Supplementary Table 11. Repeatability and reproducibility of alignment and k-mer based rMLST for bacterial typing determined by the agreement of within-/ between-run replicates
		alignment based rMLST									k-mer based MLST
sample	reference rST/ species	consensus rST / species	alternative rST detected or unidentified rST	# of alleles per replicate	Total # alleles analyzed for within-run replicates	# of alleles difference for within run replicates	Total # alleles analyzed for between run replicates	# of alleles difference for between-run replicates	Repeatability [%]	Reproducibility [%]	consensus rST / species	alternative rST detected or unidentified rST	# of alleles per replicate	Total # alleles analyzed for within-run replicates	# of alleles difference for within run replicates	Total # alleles analyzed for between run replicates	# of alleles difference for between-run replicates	Repeatability [%]	Reproducibility [%]
ID244	rST8954 / Acinetobacter baumannii	rST8954 / Acinetobacter baumannii	no	54	162	0	162	0	100	100	rST8954 / Acinetobacter baumannii	no	54	162	0	162	0	100	100
ID245	rST20748 / Pseudomonas aeruginosa	rST20748 / Pseudomonas aeruginosa	no	55	165	0	165	0			rST20748 / Pseudomonas aeruginosa	no	55	165	0	165	0
ID246	rST19205 / Klebsiella quasipneumoniae	rST19205 / Klebsiella quasipneumoniae	no	55	165	0	165	0			rST19205 / Klebsiella quasipneumoniae	no	55	165	0	165	0
ID247	rSTnew / Staphylococcus aureus	rSTnew / Staphylococcus aureus	no	55	165	0	165	0			rSTnew / Staphylococcus aureus	no	55	165	0	165	0
ID248	rST2194 / Escherichia coli	rST2194 / Escherichia coli	no	55	165	0	165	0			rST2194 / Escherichia coli	no	55	165	0	165	0
ID249	rST18445 / Enterococcus faecium	rST18445 / Enterococcus faecium	no	58	174	0	174	0			rST18445 / Enterococcus faecium	no	58	174	0	174	0
ID250	rST71024 / Enterobacter hormaechei	rST71024 / Enterobacter hormaechei	no	55	165	0	165	0			rST71024 / Enterobacter hormaechei	no	55	165	0	165	0
				Total	1161	0	1161	0					Total	1161	0	1161	0
Supplementary Table 12. Repeatability and reproducibility of alignment and k-mer based AMR marker detection assay determined by the agreement of within-/ between-run replicates
	alignment based AMR marker detection							k-mer based AMR marker detection
sample	# markers found in original sample	# of marker hits in agreement within run	# of markers difference for within run replicates	# of marker hits in agreement between run	# of markers difference for between run replicates	Repeatability [%]	Reproducibility [%]	# markers found in original sample	# of marker hits in agreement within run	# of markers difference for within run replicates	# of marker hits in agreement between run	# of markers difference for between run replicates	Repeatability [%]	Reproducibility [%]
ID244	178	177	1	176	2	99.4382	98.8764	180	178	2	177	3	98.8889	98.3333
ID245	87	86	1	86	1	98.8506	98.8506	87	86	1	86	1	98.8506	98.8506
ID246	348	345	3	344	4	99.1379	98.8506	350	346	4	345	5	98.8571	98.5714
ID247	115	115	0	115	0	100	100	115	115	0	115	0	100	100
ID248	334	332	2	328	6	99.4012	98.2036	334	331	3	327	7	99.1018	97.9042
ID249	17	17	0	17	0	100	100	17	17	0	17	0	100	100
ID250	266	265	1	265	1	99.6241	99.6241	266	266	0	266	0	100	100
					Average	99.4931	99.2007					Average	99.3855	99.0942

## Sheet: Table S13-S14
Supplementary Table 13. Determination of Analytical Sensitivity via downsampling to estimate the Limit of Detection (LOD) for alignment and k-mer based assays
	taxonomic identification		bacterial typing				AMR marker detection
Sample ID	16S rRNA	Kraken (KrakenUniq)	alignment based MLST	k-mer based MLST MentaLiST (CGE MLST)	alignment based rMLST	k-mer based rMLST	alignment based AMR marker	k-mer based AMR marker
ID244	5x	5x (5x)	15x	20x (40x)	10x	15x	10x	10x
ID245	5x	5x (5x)	15x	10x (10x)	15x	15x	5x	5x
ID246	10x	5x (5x)	10x	15x (10x)	10x	10x	5x	5x
ID247	5x	5x (5x)	10x	10x (10x)	15x	20x	5x	5x
ID248	5x	5x (5x)	10x	5x (10x)	15x	10x	10x	10x
ID249	5x	5x (5x)	15x	20x (10x)	15x	20x	15x	15x
ID250	10x	5x (5x)	10x	10x (10x)	5x	10x	10x	10x
Defined LOD	10x	5x (5x)	15x	20x (40x)	15x	20x	15x	15x
Supplementary Table 14. Determination of Analytical Specificity by mimicking in silico contamination
	"original" sample	"mixture" samples
Samples	ID245 Pseudomonas aeruginosa	ID245 +ID244 (A. baumannii)	ID245+ ID246 (K. quasipneumoniae)	ID245 + ID247 (S. aureus)	ID245 + ID248 (E. coli)	ID245 +ID249 (E. faecium)	ID245 + ID250 (E. hormaechei)	ID245 + P.aeruginosa Pao X1 (SRX5187269)
Read conatmination [%]	no contamination	50	50	50	50	50	50	50
Size of de novo assembled genome	6,912,008	10,747,519	12,260,845	9,581,800	11,876,549	9,798,501	11,560,803	15,960,090
L50 value of de novo assembled genome	6	17	16	14	17	22	22	409
Genome completeness [%]	100	100	100	100	100	100	100	100
Genome duplication [%]	0	85.8	89.2	83.1	90.5	79.7	89.2	43.9
Kraken 1st abundant genus / species	Pseudomonas/Pseudomonas aeruginosa	Acinetobacter/Acinetobacter baumannii	Pseudomonas/Pseudomonas aeruginosa	Staphylococcus/Staphylococcus aureus	Escherichia/Escherichia coli	Enterococcus/Enterococcus faecium	Pseudomonas/Pseudomonas aeruginosa	Pseudomonas/ Pseudomonas aeruginosa
Kraken 1st abundant genus / species [%]	97.04 / 39.18	50.44 / 32.26	47.66 / 19.23	50.11 / 48.68	43.41 / 41.15	50.72 / 47.87	47.42 / 19.13	71.62 / 29.59
Kraken 2nd abundant genus / species	Pseudomonas/Pseudomonas stutzeri	Pseudomonas/Pseudomonas aeruginosa	Klebsiella/Klebsiella quasipneumoniae	Pseudomonas/Pseudomonas aeruginosa	Pseudomonas/Pseudomonas aeruginosa	Pseudomonas/Pseudomonas aeruginosa	Enterobacter/Enterobacter hormaechei	Enterobacter/Enterobacter hormaechei
Kraken 2nd abundant genus / species [%]	97.04 / 0.08	47.55 / 19.18	31.22 / 18.49	47.84 / 19.18	47.25 / 19.06	46.98 / 18.95	45.81 / 7.47	21.41 / 3.77
KrakenUniq 1st abundant genus / species	Pseudomonas/Pseudomonas aeruginosa	Acinetobacter/Acinetobacter baumannii	Pseudomonas/Pseudomonas aeruginosa	Staphylococcus/Staphylococcus aureus	Pseudomonas/Pseudomonas aeruginosa	Enterococcus/Enterococcus faecium	Pseudomonas/Pseudomonas aeruginosa	Pseudomonas/Pseudomonas aeruginosa
KrakenUniq 1st abundant genus / species [%]	96.8 / 33.65	49.29 / 32.33	48.41 / 16.82	49.65 / 48.24	48.41 / 16.82	49.02 / 46.08	48.41 / 16.82	72.77 / 26.31
KrakenUniq 2nd abundant genus / species	Pseudomonas stutzeri	Pseudomonas/Pseudomonas aeruginosa	Klebsiella/Klebsiella quasipneumoniae	Pseudomonas/Pseudomonas aeruginosa	Escherichia/Escherichia coli	Pseudomonas/Pseudomonas aeruginosa	Enterobacter/Enterobacter hormaechei	Enterobacter/Enterobacter hormaechei
KrakenUniq 2nd abundant genus / species [%]	96.8 / 0.06	48.41 / 16.82	30.7 / 19.26	48.41 / 16.82	28.58 / 26.89	48.41 / 16.82	44.54 / 9.27	20.5 / 4.68

## Sheet: Table S15-S18
Supplementary Table 15. Summarized determination of Diagnostic Sensitivity for alignment and k-mer based MLST
Sample	Reference strain ST	Test sample ST	# of alleles total	# of identified correctly (TP)	# of identified incorrectly (FN)	results	Sensitivity [%]
ID244	ST1	ST1	7	7	0	pos	(50/50+0)*100 =100
ID245	ST155	ST155	7	7	0
ID246	ST489	ST489	7	7	0
ID247	ST130	ST130	7	7	0
ID248	ST33	ST33	8	8	0
ID249	ST17	ST17	7	7	0
ID250	ST278	ST278	7	7	0
			Total:	50	0
Supplementary Table 16. Summarized determination of Diagnostic Specificity for alignment and k-mer based MLST for negative controls
	negative control
MLST database	sample ID	Species	# of alleles total (TN)	# of alleles matching negative conrtol MLST profile (FP)	results	Specificity [%]
Enterobacter cloacae	ID244	Acinetobacter baumannii	7	0	neg	(35/35+0)*100 =100
Enterococcus faecium	ID245	Pseudomonas aeruginosa	7	0
Escherichia coli	ID246	Klebsiella pneumoniae	7	0
Staphylococcus aureus	ID248	Escherichia coli	7	0
Klebsiella pneumoniae	ID249	Enterococcus faecium	7	0
		Total:	35	0
Supplementary Table 17. Determination of Analytical Sensitivity/Specificity for alignment and k-mer based AMR marker detection
			alignment based					k-mer based
Sample	# AMR markers reference strain	# number of query sequences	# total AMR markers validation sample	# of AMR markers identified correctly	# of true negative ARESdb AMR markers	Sensitivity [%]	Specificity [%]	# total AMR markers validation sample	# of AMR markers identified correctly	# of true negative ARESdb AMR markers	Sensitivity [%]	Specificity [%]
ID244	191	3733	178	178	3542	93.1937	99.6343	180	179	3541	93.7173	99.6623
ID245	86	6246	87	86	6159	100	100	87	86	6159	100	100
ID246	357	5126	348	345	4766	96.6387	99.7488	350	346	4765	96.9188	99.7697
ID247	116	2566	115	115	2450	99.1379	99.9592	115	115	2450	99.1379	99.9592
ID248	333	4684	334	332	4349	99.6997	99.977	334	331	4348	99.3994	99.954
ID249	19	2924	17	17	2905	89.4737	99.9312	17	17	2905	89.4737	99.9312
ID250	301	4456	266	265	4154	88.0399	99.1408	266	266	4155	88.3721	99.1647
					Average:	95.1691	99.7702			Average:	95.2885	99.7773
Supplementary Table 18. Summarized determination of Diagnostic Sensitivity/Specificity for alignment and k-mer based genotyping
Sample	Species	# of validation samples with accordance to clustering of reference tree (TP/TN)	# of validation samples with disaccordance to clustering of reference tree (FP/FN)	Sensitivity/Specificity [%]
ID244	Acinetobacter baumannii	5	0	(15/15+0)*100 =100
ID247	Staphylococcus aureus	5	0
ID248	Escherichia coli	5	0
	Total:	15	0

## Sheet: Table S19
Supplementary Table 19. QC scheme with checkpoints and controls for the established WGS workflow
QC checkpoint	Parameter	Sample	Positive run control (PhiX)	Positive control	Negative control (NTC)
				(E. coli ATCC 35218)
DNA template	Purity of input DNA (260/280 ratios)	1.6-2.0	n.a.	1.6-2.0	n.a.
	DNA concentration (fluorometric)	>7 ng/µl	n.a.	>7 ng/µl	No detectable signal above background
Library	DNA library fragment mean size	400bp-800bp	n.a.	400bp-800bp	No peak
	Library concentration	>2 ng/µl	n.a.	>2 ng/µl	No detectable signal above background
Sequencing run	Percent of bases with quality score >Q30 for the run	> 80% (Miseq) / > 75% bases (NextSeq)
	Cluster density	1000-1200 k/mm2 (Miseq v2)/ 120-220 k/mm2 (NextSeq)
	Cluster passing filter	24–30 million (Miseq)/ up to 260 million (Nextseq)
	PhiX error rate	n.a.	0.5 - 1 %	n.a.	n.a.
Raw data	Minimum read pair count per sample	250000	n.a.	250000	n.a.
	Minimum read length after trimming	36	n.a.	36	n.a.
	Average depth of coverage	>20x	>20x	>20x	< 10x
Data analysis	# unique rRNAs	3	n.a.	3	n.a.
	# unique tRNAs	>=18	n.a.	>=18	n.a.
	Estimated genome duplication rate	<=7%	n.a.	<=7%	n.a.
	Estimated genome completeness	>=70%	n.a.	>=70%	n.a.
	L50 for de novo assembly	<=500	n.a.	<=500	<10000
	N50 for de novo assembly	>=5000	n.a.	>=5000	<1000
	Maximum coverage of de novo assembled contigs	n.a.	n.a.	n.a.	< 10x
	MLST/rMLSt result	n.a.	n.a.	ST33/rST2194	n.a.
	Taxonomic identification	Must match submitter ID (if available)	n.a.	E. coli	n.a.
	AMR marker	n.a.	n.a.	> 90% sensitivity and specificity	n.a.
The workflow from isolate DNA extraction to report generation encloses five QC checkpoints: DNA template QC, library QC, run QC, raw data QC, analysis QC. Sequencing run specifications were based on Illumina Miseq Reagent Kit V2 (2x150bp) and NextSeq Mid-Output Kit. Each sample has to encompass all determined checkpoints. Spike-in PhiX control has to be included in each run. Positive control E. c…
